# Supplementary material for: The Tc1/mariner transposable element family shapes genetic variation and gene expression in the protist Trichomonas vaginalis
Source: Mob DNA. 2014 Apr 24;5:12. doi: 10.1186/1759-8753-5-12 (PMC4021607; doi:10.1186/1759-8753-5-12)
Supplement: Additional file 3 — Table of 19 transposable elements used in this study. The transposable element locus ID, primers used to amplify the loci and the flanking genes of the 19 transposable elements are shown. [file 1759-8753-5-12-S3.xlsx]

## Sheet: Sheet1
Tvmar1element ID	Locus number	Frequency	Presumed autonomous/	Description	Flanking forward primer 5’->3’	Flanking reverse primer 5’->3’	Internal primer Int1 or Int2 used for confirmation	Insertion positive PCR size / no insertion PCR size	Flanking gene ID	Gene annotation	Distance (bp) / orientation relative to gene
			nonautonomous
TVAG_RG_DS114793_1	Locus 1	1	Nonautonomous	Non-synonymous	GGGTGTCCAAAGGTGTGTTTAGCA	TCTCGTGTTAGCATCAGCGCCA	Int2 + For primer	2490/1186	NA	NA	NA
TVAG_RG_DS113512_7	Locus 2	0.011	Autonomous	Fully conserved	CGGTGAAGCCCTTGTCAGTCC	TCGATGTCGAGGGAACCTTTCGTGA	Int1 + Rev primer	1552/248	TVAG_049860	conserved hypothetical protein	0 / 3'
									TVAG_049870	conserved hypothetical protein	52 / 5'
TVAG_RG_DS113521_4	Locus 3	0.314	Autonomous	Fully conserved	GGAGATTCTGTACTTCATAGAGC	TCTGCTGCATGGCATTGTGTTGCAT	Int1 + Rev primer	1950/646	TVAG_168970	conserved hypothetical protein	1385 / 3'
									TVAG_169000	conserved hypothetical protein	2565 / 3'
TVAG_RG_DS114080_6	Locus 4	0.202	Autonomous	Fully conserved	TACATGTTCCATTACCGATTCG	ACCATGTGAAATCAGAAGTTCGGCA	Int1 + Rev primer	2151/847	TVAG_455500	conserved hypothetical protein	0 / 3'
									TVAG_455510	conserved hypothetical protein	2131 / 5'
TVAG_RG_DS113534_7	Locus 5	0.075	Nonautonomous	Non-synonymous	ACAAATTCGCCGATATCCATCT	CAGTTCTCTTGCCTTGCAGTC	Int2 + For primer	1653/349	TVAG_020430	conserved hypothetical protein	4735 / 3'
									TVAG_020450	ankyrin repeat domain protein, putative	1943 / 3'
TVAG_RG_DS114137_5	Locus 6	0.183	Autonomous	Fully conserved	TACACTCGCTTGCGATATGA	TGTGCCTGATATGAAAACAACGA	Int2 + For primer	1789/486	TVAG_256120	ankyrin repeat and SOCS box protein	58 / 5'
									TVAG_256130	conserved hypothetical protein	24 / 3'
TVAG_RG_DS113562_12	Locus 7	0.325	Nonautonomous	Premature stop codon cause by indels	GAGTATAGATGTTGCACACATCA	GGATAGCACGGACCAAGGTA	Int2 + For primer	2041/738	TVAG_272840	conserved hypothetical protein	269 / 5'
TVAG_RG_DS113489_2	Locus 8	0.134	Nonautonomous	Premature stop codon cause by indels	GCTTTCGTTCATGCCACGTC	AATCCAATCTCAGTTAGTCCGT	Int1 + Rev primer	1741/438	TVAG_314970	ankyrin repeat domain protein, putative	2381 / 5'
									TVAG_315000	TKL family protein kinase	3009 / 5'
TVAG_RG_DS113499_5	Locus 9	0.977	Nonautonomous	Premature stop codon cause by indels	GATTCTGGATCTACTGCTCTAG	GCATAATGAAGCGCGGTGT	Int1 + Rev primer	1830/526	TVAG_161760	protein mlo2	2392 / 3'
									TVAG_161780	rolling pebbles	1291 / 5'
TVAG_RG_DS113245_4	Locus 10	0.046	Autonomous	Fully conserved	CTGTTCTGGTTAGCATTGCT	CAAGTACTCCATCGGTGATAAG	Int1 + Rev primer	1859/554	TVAG_340930	conserved hypothetical protein	1 / 5'
									TVAG_340940	conserved hypothetical protein	0 /3'
TVAG_RG_DS113255_3	Locus 11	0.131	Autonomous	Fully conserved	GGACTAGTTTCTTCTGTGAAGG	CAACGAGTCAACTTCCTTCTG	Int2 + For primer	1702/398	TVAG_210160	conserved hypothetical protein	0 / 3'
									TVAG_210170	conserved hypothetical protein	1808 / 3'
TVAG_RG_DS113281_1	Locus 12	0.112	Non-synonymous	Non-synonymous	GTTGCGTGCAGTTAGAAAATG	CTTTGATCTCCCACATGCA	Int1 + Rev primer	1616/2	TVAG_372040	conserved hypothetical protein	4120 / 3'
									TVAG_372050	TKL family protein kinase	1258 / 3'
TVAG_RG_DS113203_21	Locus 13	0.58	Nonautonomous	Non-synonymous	AACCATCATTAGGGGTGTCAA	GCGGCCTCTCATCAAATTAGA	Int2 + For primer	1915/611	TVAG_130220	hypothetical protein	1321 / 3'
									TVAG_130230	hypothetical protein	1977 / 3'
TVAG_RG_DS113187_16	Locus 14	0.475	Autonomous	Fully conserved	TAATTTGATCTCGCTCACGT	GGTGACTGGAACTCTTTTCT	Int1 + Rev primer	1811/507	TVAG_249980	conserved hypothetical protein	222 / 5'
									TVAG_249990	conserved hypothetical protein	586 / 3'
TVAG_RG_DS113187_15	Locus 15	0.087	Autonomous	Fully conserved	CAAAGTCAAGTGCCATGTC	CGCTATCGAAAAAGGAAAACAG	Int2 + For primer	1418/114	TVAG_250350	hypothetical protein	94 / 5'
									TVAG_250360	ankyrin repeat-cotaining protein, putative	36 / 3'
TVAG_RG_DS113329_6	Locus 16	0.08	Autonomous	Fully conserved	AGATAATAGTGGACACACCG	GTTCCCACCACTCGAAGT	Int1 + Rev primer	1943/639	TVAG_260310	conserved hypothetical protein	857 / 3'
									TVAG_260330	cAMP-specific phosphodiesterase, putative	239 / 3'
TVAG_RG_DS113527_12	Locus 17	0.022	Nonautonomous	Non-synonymous	CACCCAATACCCTTCATAGTT	ATTTGTTGTCACTGTTCCGA	Int2 + For primer	1525/221	TVAG_440890	CAMK family protein kinase	2067 / 5'
TVAG_RG_DS113233_5	Locus 18	0.012	Autonomous	Fully conserved	CTATCAGCACATTGAAGGAAGA	CGTCTGCTTTTCTGACATCAAG	Int2 + For primer	1614/211	TVAG_291360	conserved hypothetical protein	0 / 3'
									TVAG_291370	conserved hypothetical protein	804 / 5'
TVAG_RG_DS113400_2	Locus 19	0.246	Autonomous	Fully conserved	TCTGTGGCACGACTAATTCT	AGGGATTGCTCAAAGATCAAG	Int1 + Rev primer	1577/273	TVAG_419760	conserved hypothetical protein	298 / 5'
									TVAG_419770	conserved hypothetical protein	0 /3
