# Supplementary material for: The Tc1/mariner transposable element family shapes genetic variation and gene expression in the protist Trichomonas vaginalis
Source: Mob DNA. 2014 Apr 24;5:12. doi: 10.1186/1759-8753-5-12 (PMC4021607; doi:10.1186/1759-8753-5-12)
Supplement: Additional file 4 — List of all T. vaginalis isolates used in this study. Details of the geographical origin, year of isolation and reference if the isolate was previously described are provided. [file 1759-8753-5-12-S4.xls]

## Sheet: Sheet1
Isolate	Geographical Origin	Country (abbreviation)	Year of Isolation	Reference(s)
NYCB20	Brooklyn, NY	United States (USA)	2008	[34]
NYCC25	New York, NY	USA	2008	[34]
NYCC37	New York, NY	USA	2008	[34]
NYCE02	Brooklyn, NY	USA	2008	[34]
NYCE03	Brooklyn, NY	USA	2008	[34]
NYCE32#1	Brooklyn, NY	USA	2008	[34]
NYCE32#8	Queens, NY	USA	2008	[34]
NYCF20	Queens, NY	USA	2008	[34]
NYCG01	Bronx, NY	USA	2008	[34]
NYCG19	Bronx, NY	USA	2008	[34]
888	Brooklyn, NY	USA	Not known	[34]
898	Bronx, NY	USA	Not known	[34]
899	Marrero, LA	USA	Not known	[34]
911	Chicago, IL	USA	Not known	[34]
916	Peoria, IL	USA	Not known	[34]
943	Chicago, IL	USA	Not known	[34]
944	Brooklyn, NY	USA	Not known	[34]
953	Brooklyn, NY	USA	Not known	[34]
1031	New Lenox, IL	USA	Not known	[34]
1035	Brooklyn, NY	USA	Not known	[34]
1073	Peopria, IL	USA	Not known	[34]
1079	Bronx, NY	USA	Not known	[34]
1080	New York, NY	USA	Not known	[34]
1086	New Orleans, LA	USA	Not known	[34]
1134	Chicago, IL	USA	Not known	[34]
GRASP1230	Atlanta, GA	USA	Not known	[34]
GRASP1256	Atlanta, GA	USA	Not known	[34]
GRASP1530	Atlanta, GA	USA	Not known	[34]
CDC252	Atlanta, GA	USA	Not known	[34]
CDC520	Atlanta, GA	USA	Not known	[34]
907	Sheridan, WY	USA	Not known	[34]
938	Bakersfield, CA	USA	Not known	[34]
963	Scottsdale, AZ	USA	Not known	[34]
1014	Missoula, MT	USA	Not known	[34]
1095	Everett, WA	USA	Not known	[34]
1130	Tuscon, AZ	USA	Not known	[34]
SD1 or 11200*	San Diego, CA (Naval Hospital)	USA	1997	[34]
SD7 or 12047*	San Diego, CA (Naval Hospital)	USA	2002	[34]
SD8 or 12135*	San Diego, CA (Naval Hospital)	USA	1998	[34]
SD16 or 13879*	San Diego, CA (Naval Hospital)	USA	1999	[34]
LA1	Los Angeles, CA	USA	2009	[9,34]
CNCD 77	Mexico City	Mexico (MEX)	1995	[10,11,12,13,34]
CNCD 89	Mexico City	MEX	1995	[10,11,12,13,34]
CNCD 112	Mexico City	MEX	1995	[10,11,12,13,34]
CNCD 147	Mexico City	MEX	1995	[10-24,34]
CNCD 188	Mexico City	MEX	1995	[11,12,13,18, 24,25,34]
CNCD 217	Mexico City	MEX	2000	[11,12,13,20,34]
CNCD 221	Mexico City	MEX	2000	[11,12,13,20,34]
CNCD 224	Mexico City	MEX	2000	[11,12,13,20,34]
CNCD 280	Mexico City	MEX	2000	[11,12,13,20,34]
CNCD 386	El Grullo, Jalisco	MEX	2007	[34]
SS-03	Sassari, Sardinia	Italy (ITA)	1992	[34]
SS-22	Sassari, Sardinia	ITA	1992	[34]
SS-30	Sassari, Sardinia	ITA	1992	[34]
SS-46	Sassari, Sardinia	ITA	1992	[34]
SS-61	Sassari, Sardinia	ITA	1992	[34]
DUR/03/FMUN/30	Rural Kwazulu-Natal	Southern Africa (SAF)	2003	[26,34]
DUR/03/FMUN/36	Rural Kwazulu-Natal	SAF	2003	[26,34]
DUR/03/FMUN/41	Rural Kwazulu-Natal	SAF	2003	[26,34]
DUR/03/FMUN/48	Rural Kwazulu-Natal	SAF	2003	[26,34]
DUR/03/FMUN/A16	Rural Kwazulu-Natal	SAF	2003	[26,34]
DUR/03/FMUN/A19	Rural Kwazulu-Natal	SAF	2003	[26,34]
DUR/03/FMUN/A22	Rural Kwazulu-Natal	SAF	2003	[26,34]
DUR/03/FMUN/A31	Rural Kwazulu-Natal	SAF	2003	[26,34]
DUR/03/FMUN/A71#9	Rural Kwazulu-Natal	SAF	2003	[26,34]
DUR/03/FMUN/A71#14	Rural Kwazulu-Natal	SAF	2003	[26,34]
TAIHS/02/HEPU/76	Northern Queensland	Australia (AUS)	2002	[34]
TAIHS/03/HEPU/131	Northern Queensland	AUS	2003	[34]
TAIHS/03/HEPU/142	Northern Queensland	AUS	2003	[34]
TAIHS/03/HEPU/161	Northern Queensland	AUS	2003	[34]
TAIHS/03/HEPU/169	Northern Queensland	AUS	2003	[34]
TAIHS/03/HEPU/176	Northern Queensland	AUS	2003	[34]
TAIHS/03/HEPU/192	Northern Queensland	AUS	2003	[34]
GOR/03/PNGIMR/21	Goroka	Papua New Guinea (PNG)	2003	[29,34]
GOR/03/PNGIMR/23	Goroka	PNG	2003	[29,34]
GOR/03/PNGIMR/31	Goroka	PNG	2003	[29,34]
GOR/03/PNGIMR/48/1	Goroka	PNG	2003	[29,34]
GOR/03/PNGIMR/53/2	Goroka	PNG	2003	[29,34]
GOR/03/PNGIMR/69	Goroka	PNG	2003	[29,34]
GOR/03/PNGIMR/73	Goroka	PNG	2003	[29,34]
GOR/03/PNGIMR/76	Goroka	PNG	2003	[29,34]
PMGH3	Port Moresby	PNG	2004	[34]
PMGH5	Port Moresby	PNG	2004	[34]
PMGH19	Port Moresby	PNG	2004	[34]
PMGH20	Port Moresby	PNG	2004	[34]
PMGH24	Port Moresby	PNG	2004	[34]
F1623	Northern Queensland, Australia	Lab strain (LST)	Not known	[33,34]
F1623-metR	Northern Queensland, Australia	LST	2003	[33,34]
MSA_1269	Atlanta, GA, USA	LST	Not known	[34,34]
B7268	Northern Queensland, Australia	LST	Not known	[28,34]
B7268-metR	Northern Queensland, Australia	LST	2001	[28,34]
B7708-1839metR	Northern Queensland, Australia	LST	1999	[27,34]
B7708_1839	Northern Queensland, Australia	LST	Not known	[27,34]
G3	Kent, UK	LST	1973	[4,5,6,7,34]
References
1	Hollander DH, Tysor JS (1987) Isolation of a stable clone of the ameboid-adherent (AA) variant of Trichomonas vaginalis. J Parasitol 73(5):1074-5
2	Burch TA, Rees CW, Kayhoe DE (1958) Laboratory and clinical studies on vaginal trichomoniasis. Am J Obstet Gynecol 76(3):658-65.
3	Reardon LV, Ashburn LL, Leon J, Davis VE (1961) Differences in Strains of Trichomonas vaginalis as Revealed by Intraperitoneal Injections into Mice. J Parasitol 47(4):527-32.
4	Coombs GH, Clackson TE (1983) Antitrichomonal activity of compounds that affect DNA and its repair. J Antimicrob Chemother 11(2):191-4.
5	Clackson TE, Coombs GH (1983) The antagonistic effects of acetate and lactate upon the trichomonacidal activity of metronidazole. J Antimicrob Chemother 11(5):401-6.
6	Bremner AF, Coombs GH, North MJ (1987) Antitrichomonal activity of alpha-difluoromethylornithine. J Antimicrob Chemother 20(3):405-11.
7	Carlton JM, et al (2007) Draft Genome Sequence of the Sexually Transmitted Pathogen Trichomonas vaginalis. Science 315(5809):207-12.
8	Tai JH, Su HM, Tsai J, Shaio MF, Wang CC (1993) The divergence of Trichomonas vaginalis virus RNAs among various isolates of Trichomonas vaginalis. Exp Parasitol 76(3):278-86.
9	Goldman LM, Upcroft JA, Workowski K, Rapkin A (2009) Treatment of metronidazole-resistant Trichomonas vaginalis. Sex Health 6(4):345-7.
10	Silva Filho F, Ortega-López, J. and Arroyo R (1998) The pentapeptide YIGSR is the putative laminin-binding domain for Trichomonas vaginalis. Exp Parasitol 88(240-242).
11	Hernández-Gutiérrez R, Ortega-López J, Cruz-Talonia F, Gómez-Gutiérrez G, Arroyo R (2003) Presencia de proteinasas en las secreciones vaginales y de anticuerpos anti-proteínas de Trichomonas vaginalis en el suero de pacientes con trichomonosis activa. Bioquimia 8(3):13-8.
12	Hernandez-Gutierrez R, Ortega-Lopez J, Arroyo (2003) A 39-kDa cysteine proteinase CP39 from Trichomonas vaginalis, which is negatively affected by iron may be involved in trichomonal cytotoxicity. J Eukaryot Microbiol 50 Suppl:696-8.
13	Hernandez-Gutierrez R, Avila-Gonzalez L, Ortega-Lopez J, Cruz-Talonia F, Gomez-Gutierrez G, Arroyo R (2004) Trichomonas vaginalis: characterization of a 39-kDa cysteine proteinase found in patient vaginal secretions. Exp Parasitol 107(3-4):125-35.
14	Alvarez-Sanchez ME, Avila-Gonzalez L, Becerril-Garcia C, Fattel-Facenda LV, Ortega-Lopez J, Arroyo R (2000) A novel cysteine proteinase (CP65) of Trichomonas vaginalis involved in cytotoxicity. Microb Pathog 28(4):193-202.
15	Mendoza-Lopez MR, et al (2000) CP30, a cysteine proteinase involved in Trichomonas vaginalis cytoadherence. Infect Immun 68(9):4907-12.
16	Espinosa N, Hernandez R, Lopez-Griego L, Arroyo R, Lopez-Villasenor I (2001) Differences between coding and non-coding regions in the Trichomonas vaginalis genome: an actin gene as a locus model(1) Acta Trop 78(2):147-54.
17	Leon-Sicairos CR, Leon-Felix J, Arroyo R (2004) tvcp12: a novel Trichomonas vaginalis cathepsin L-like cysteine proteinase-encoding gene. Microbiology 150(Pt 5):1131-8.
18	Gonzalez-Lazaro M, Gonzalez-Robles A, Hernandez-Gutierrez R, Arroyo R (2005) HeLa cell nucleus, a source of thymidine for Trichomonas vaginalis growing in vitro. Int J Biochem Cell Biol 37(1):166-76.
19	Ramon-Luing LA, et al. Immunoproteomics of the active degradome to identify biomarkers for Trichomonas vaginalis. Proteomics 10(3):435-44
20	Hernández-Romano PA, Hernández R, Arroyo R, Alderete JF, and López-Villaseñor I (2010) Identification and characterization of a subtilisin-like serine protease in Trichomonas vaginalis. Parasitology (UK) 137:1621-1635.
21	Carvajal-Gámez BI, Arroyo R, Lira R, López-Camarillo C, Alvarez-Sánchez ME (2010) Identification of two novel Trichomonas vaginalis eIF5A genes. Infect Genet Evol 10:284-291.
22	Vázquez-Carrillo LI, et al (2011) The effect of Zn2+ on the prostatic cells cytotoxicity by Trichomonas vaginalis. JIOMICs 2:1-12
23	Carvajal-Gámez BI, Arroyo R, Camacho-Nuez M, Lira R, Alvarez-Sánchez ME (2011) Polyamines are required for the expression of tveif-5a in Trichomonas vaginalis. Mol Biochem Parasitol [Epub ahead of print] doi: 10.1016/j.molbiopara.2011.07.003.
24	Ramón-Luing LA, Avila-González L, Arroyo R (2011) Cloning and expression of the cytotoxic CP39 recombinant proteinase gene of Trichomonas vaginalis. Internal J Biochem Cell Biol [Epub ahead of print] doi: 10.1016/j.biocel.2011.07.001.
25	Moreno-Brito V, et al (2005) A Trichomonas vaginalis 120 kDa protein with identity to hydrogenosome pyruvate:ferredoxin oxidoreductase is a surface adhesin induced by iron. Cell Microbiol 7(2):245-58.
26	Upcroft JA, Delgadillo-Correa MG, Dunne RL, Sturm AW, Johnson PJ, Upcroft P (2006) Genotyping Trichomonas vaginalis. Int J Parasitol 36(7):821-8.
27	Brown DM, Upcroft JA, Dodd HN, Chen N, Upcroft P (1999) Alternative 2-keto acid oxidoreductase activities in Trichomonas vaginalis. Mol Biochem Parasitol 98(2):203-14.
28	Upcroft JA, Upcroft P (2001) Drug susceptibility testing of anaerobic protozoa. Antimicrob Agents Chemother 45(6):1810-4.
29	Upcroft JA, et al (2009) Metronidazole resistance in Trichomonas vaginalis from highland women in Papua New Guinea. Sex Health 6(4):334-8.
30	Yadav M, Dubey ML, Gupta I, Bhatti G, Malla N (2007) Cysteine proteinase 30 in clinical isolates of T. vaginalis from symptomatic and asymptomatic infected women. Exp Parasitol 116(4):399-406.
31	Yadav M, Dubey ML, Gupta I, Malla N (2007) Cysteine proteinase 30 (CP30) and antibody response to CP30 in serum and vaginal washes of symptomatic and asymptomatic Trichomonas vaginalis-infected women. Parasite Immunol 29(7):359-65.
32	Kaul P, Gupta I, Sehgal R, Malla N (2004) Trichomonas vaginalis: random amplified polymorphic DNA analysis of isolates from symptomatic and asymptomatic women in India. Parasitology Int 53(3):255-62.
33	Dunne RL, Dunn LA, Upcroft P, O'Donoghue P, Upcroft JA (2003) Drug resistance inthe sexually transmitted protozoan Trichomonas vaginalis. Cell Research (2003) 13, 239–249.
34	Conrad MD, Gorman AW, Schillinger JA, Fiori PL, Arroyo R, Malla N, Dubey ML, Gonzalez J, Blank S, Secor WE et al: Extensive Genetic Diversity, Unique Population Structure and Evidence of Genetic Exchange in the Sexually Transmitted Parasite Trichomonas vaginalis. Plos Neglect Trop D 2012, 6(3).
