# Supplementary material for: The Tc1/mariner transposable element family shapes genetic variation and gene expression in the protist Trichomonas vaginalis
Source: Mob DNA. 2014 Apr 24;5:12. doi: 10.1186/1759-8753-5-12 (PMC4021607; doi:10.1186/1759-8753-5-12)
Supplement: Additional file 5 — Table of insertion genotypes by locus and isolate. The following labeling is used: 1, insertion positive; 0, insertion negative; NA, no data available; MIX, both PCR fragments present in the isolate. All MIX were treated as positive insertions in our data analysis. [file 1759-8753-5-12-S5.xlsx]

## Sheet: Sheet1
Isolate	Locus 1	Locus 2	Locus 3	Locus 4	Locus 5	Locus 6	Locus 7	Locus 8	Locus 9	Locus 10	Locus 11	Locus 12	Locus 13	Locus 14	Locus 15	Locus 16	Locus 17	Locus 18	Locus 19
888	1	0	0	NA	0	0	NA	0	0	NA	NA	NA	0	NA	0	0	NA	NA	NA
898	NA	NA	NA	NA	NA	NA	NA	NA	NA	NA	NA	NA	NA	NA	NA	NA	NA	NA	NA
899	1	0	0	0	0	0	0	0	1	0	0	0	1	0	0	0	0	0	0
907	1	0	0	0	0	0	0	0	1	0	0	0	0	MIX	0	0	0	0	0
911	1	0	0	NA	0	0	0	0	1	0	0	0	1	1	0	0	0	0	NA
916	1	0	0	0	0	0	0	0	1	0	0	0	1	1	0	0	0	0	0
938	1	0	0	0	0	0	0	0	1	0	0	0	0	1	0	0	0	0	0
943	1	0	0	NA	0	0	0	0	1	0	0	NA	NA	NA	0	0	0	0	NA
944	1	0	MIX	NA	0	0	1	0	1	0	0	0	1	0	0	1	0	0	NA
953	1	0	MIX	NA	0	0	0	0	1	0	0	NA	1	1	0	0	0	0	0
963	1	0	0	0	0	0	0	0	1	0	0	0	0	NA	0	0	0	0	0
1014	1	0	0	0	0	0	0	0	1	0	0	0	1	0	0	0	0	0	NA
1031	1	0	MIX	1	0	0	0	0	1	1	0	NA	0	0	0	0	0	NA	1
1035	1	0	0	1	0	0	1	0	1	0	1	NA	0	0	1	0	0	0	1
1073	1	0	0	0	0	0	0	0	1	0	0	0	1	1	0	0	0	0	0
1079	1	0	0	NA	0	1	0	0	1	0	0	0	0	0	0	0	0	0	NA
1080	1	0	MIX	NA	0	1	1	0	1	1	0	0	NA	NA	0	0	0	0	1
1086	1	0	0	NA	0	0	1	0	0	0	0	NA	NA	0	0	0	0	NA	1
1095	NA	0	MIX	NA	NA	NA	1	0	1	0	0	NA	NA	0	0	NA	0	0	NA
1130	1	0	0	0	0	0	0	0	1	0	0	0	1	1	0	0	0	0	NA
1134	NA	0	0	NA	0	0	1	0	1	0	0	1	1	0	0	0	0	0	1
1230	1	0	MIX	0	NA	0	1	0	1	0	0	0	0	1	0	0	0	0	0
1256	1	0	NA	NA	0	1	1	NA	1	0	NA	0	0	0	0	0	0	NA	0
1530	1	0	0	0	NA	0	0	0	1	0	0	0	1	1	0	0	0	0	1
B7268	1	0	0	1	1	0	1	0	1	0	0	0	NA	0	1	0	0	0	1
B7268-metR	1	0	0	1	1	0	1	0	1	0	0	0	NA	0	1	0	0	0	1
B7708_1839	1	0	0	0	0	0	0	0	1	0	0	0	1	1	0	0	0	0	NA
B7708-1839metR	1	0	0	0	0	0	0	0	1	0	0	0	1	1	0	0	0	0	NA
CDC252	1	0	0	0	0	0	0	0	1	0	0	0	1	0	1	0	0	0	0
CDC520	1	0	MIX	1	0	1	1	0	1	0	1	0	0	0	0	0	0	0	0
CNCD 112	1	0	0	0	0	0	0	0	1	0	0	0	0	1	0	0	0	0	NA
CNCD 147	1	0	0	0	0	0	0	0	1	0	0	0	0	1	0	0	0	0	NA
CNCD 188	1	0	0	NA	0	0	0	0	1	0	0	0	1	1	0	0	0	0	0
CNCD 217	1	0	0	0	0	0	0	0	1	0	0	MIX	1	0	0	0	0	0	0
CNCD 221	NA	NA	0	0	0	0	0	0	1	0	0	0	1	0	0	0	0	0	NA
CNCD 224	1	0	0	0	0	0	0	0	1	0	0	0	1	0	0	0	0	0	0
CNCD 77	1	0	0	0	0	0	0	0	1	0	0	0	0	1	0	0	0	0	NA
CNCD 89	1	0	0	0	0	0	0	0	1	0	0	0	0	1	0	0	0	0	0
CNCD280	1	0	0	0	0	0	0	0	1	0	0	NA	NA	0	0	1	0	0	0
CNCD386	1	0	0	0	0	0	0	0	1	0	0	0	NA	1	0	0	0	0	NA
DUR/03/FMUN/48	1	0	NA	NA	0	0	1	0	1	0	NA	0	NA	0	0	0	0	0	0
DUR/03/FMUN/A16	1	0	MIX	1	0	0	1	0	1	0	0	1	0	0	0	0	0	0	1
DUR/03/FMUN/A19	1	0	MIX	NA	0	0	1	1	1	0	0	NA	0	0	0	0	1	0	1
DUR/03/FMUN/A22	1	0	MIX	MIX	0	0	1	1	MIX	0	1	0	1	0	1	0	0	0	1
DUR/03/FMUN/A31	1	0	MIX	0	0	1	1	1	1	0	1	0	1	0	0	1	0	0	0
DUR/03/FMUN/A71#14	1	0	MIX	NA	1	0	1	1	1	0	0	NA	NA	0	0	0	0	0	1
DUR/03/FMUN/A71#9	1	0	MIX	NA	1	0	1	1	1	0	0	NA	NA	0	1	0	0	0	NA
F1623	1	0	0	0	NA	0	0	0	1	0	0	0	0	MIX	0	0	0	0	0
F1623-metR	1	0	0	0	0	0	0	0	1	0	0	0	0	1	0	0	0	0	0
G3	1	1	MIX	1	1	1	1	1	1	1	1	1	1	1	1	1	1	1	1
GOR/03/PNGIMR/21	1	0	0	1	0	1	NA	0	MIX	0	1	1	1	0	0	0	0	0	0
GOR/03/PNGIMR/23	1	0	0	0	0	0	0	0	1	0	1	1	0	0	0	0	0	0	0
GOR/03/PNGIMR/31	1	0	MIX	0	0	0	0	0	1	0	0	0	NA	MIX	0	0	0	0	0
GOR/03/PNGIMR/48/1	NA	0	MIX	1	NA	1	0	0	1	1	0	1	1	0	0	0	0	0	0
GOR/03/PNGIMR/53/2	1	0	MIX	NA	0	0	0	0	1	0	0	0	0	1	0	0	0	0	0
GOR/03/PNGIMR/69	1	0	MIX	MIX	NA	0	MIX	0	1	0	0	NA	1	MIX	0	0	0	0	0
GOR/03/PNGIMR/73	1	0	MIX	0	0	0	0	0	1	0	0	0	NA	MIX	0	0	0	0	0
GOR/03/PNGIMR/76	1	0	MIX	0	0	0	0	0	1	0	0	0	1	1	0	0	0	0	NA
LA1	1	0	MIX	0	0	1	1	1	1	0	0	1	NA	0	0	0	0	0	0
MSA_1269	1	0	0	0	0	0	0	0	1	0	0	0	NA	0	1	0	0	0	NA
NYCB20	1	0	0	NA	0	0	0	0	1	0	0	0	NA	1	0	0	0	0	0
NYCC25	1	0	0	0	0	0	0	0	1	0	0	0	1	0	0	0	0	0	NA
NYCC37	1	0	MIX	1	1	MIX	0	0	1	0	0	0	MIX	MIX	0	0	0	0	0
NYCE02	1	NA	NA	NA	NA	NA	NA	NA	NA	NA	NA	NA	NA	NA	NA	NA	NA	NA	NA
NYCE03	1	0	MIX	0	1	1	1	1	1	0	0	NA	0	0	0	0	0	0	0
NYCE32#1	1	0	0	0	0	1	NA	0	1	0	1	0	1	1	0	0	0	NA	0
NYCE32#8	1	0	0	0	0	1	0	0	1	0	1	0	1	1	0	0	0	NA	0
NYCF20	1	0	0	0	NA	0	0	1	MIX	0	0	NA	0	0	0	1	0	0	1
NYCG01	1	0	0	0	NA	0	0	0	1	0	0	0	NA	1	0	0	0	0	NA
NYCG19	NA	0	NA	NA	NA	NA	NA	NA	NA	NA	NA	NA	NA	NA	0	NA	NA	NA	NA
PMGH19	1	0	MIX	0	0	0	0	0	1	0	1	1	1	0	0	0	0	0	0
PMGH20#1	1	0	0	0	0	0	0	0	1	0	0	0	1	0	0	0	0	0	0
PMGH24	1	0	0	0	NA	0	0	0	1	0	0	0	NA	1	0	0	0	0	0
PMGH3	1	0	0	0	0	0	0	0	1	0	0	0	1	MIX	0	1	0	0	0
PMGH5	1	0	0	0	0	0	0	0	1	0	0	0	0	MIX	0	0	0	0	0
SA30	1	0	0	1	0	1	1	0	1	0	0	0	NA	1	0	1	0	0	0
SA36	1	0	MIX	NA	0	1	1	0	1	0	0	0	0	0	0	0	0	0	1
SA41	1	0	0	0	0	0	MIX	1	1	0	MIX	NA	NA	0	0	0	0	0	0
SD1 or 11200*	1	0	MIX	0	NA	NA	1	1	1	0	NA	0	NA	0	0	0	0	NA	0
SD16 or 13879*	1	0	NA	0	0	NA	0	0	1	0	NA	NA	NA	0	NA	NA	0	NA	NA
SD7 or 12047*	1	0	MIX	1	0	1	1	0	1	0	0	NA	1	NA	0	0	0	0	1
SD8 or 12135*	NA	0	0	0	0	0	0	0	1	0	0	0	1	MIX	0	0	0	0	0
SS-03	1	0	0	0	0	0	0	0	1	0	0	0	NA	MIX	0	0	0	0	0
SS-22	1	0	0	0	0	0	0	0	1	NA	0	0	0	1	0	0	0	0	NA
SS-30	1	0	0	NA	0	0	0	0	1	0	0	0	NA	1	0	0	0	0	0
SS-46	1	0	NA	0	0	0	NA	0	1	NA	NA	NA	NA	NA	0	NA	0	0	NA
SS-61	1	0	0	0	0	0	0	0	1	0	0	0	0	1	0	0	0	0	0
TAIHS/02/HEPU/76	NA	0	0	NA	0	0	0	0	1	NA	0	0	NA	NA	0	0	0	0	0
TAIHS/03/HEPU/131	NA	0	NA	NA	NA	NA	NA	NA	1	NA	NA	NA	NA	NA	0	NA	NA	NA	NA
TAIHS/03/HEPU/142	1	0	0	0	0	0	0	0	1	0	0	0	NA	0	0	0	0	0	0
TAIHS/03/HEPU/161	1	0	0	0	0	0	0	0	1	0	0	0	1	0	0	0	0	0	NA
TAIHS/03/HEPU/169	1	0	0	0	0	0	0	0	1	0	0	0	1	1	0	0	0	0	0
TAIHS/03/HEPU/176	1	0	0	0	0	0	1	1	1	0	0	0	NA	0	0	0	0	NA	0
TAIHS/03/HEPU/192	1	0	0	0	0	0	0	0	1	0	0	0	1	0	0	0	0	0	NA
	Population frequency of Insertions
	1	0.011	0.314	0.202	0.075	0.183	0.325	0.134	0.977	0.046	0.131	0.112	0.58	0.475	0.087	0.08	0.022	0.012	0.246
