# Supplementary material for: The Tc1/mariner transposable element family shapes genetic variation and gene expression in the protist Trichomonas vaginalis
Source: Mob DNA. 2014 Apr 24;5:12. doi: 10.1186/1759-8753-5-12 (PMC4021607; doi:10.1186/1759-8753-5-12)
Supplement: Additional file 7 — Table of qRT-PCR primers used in the study. List of primers used to determine mRNA levels of genes flanking Tvmar1 loci, and their description. [file 1759-8753-5-12-S7.xlsx]

## Sheet: Sheet1
Tvmar1 locus	Flanking gene ID	Forward primer sequence 5'-3'	Reverse primer sequence 5'-3'	Comment	Isolates tested insertion + / insertion - (total)
2	TVAG_049860	CGAGCCTCAAGCTAAACTCATTC	GCTGTGCTAAACGCACCTTTG	No PCR product from genomic DNA – excluded	NA
2	TVAG_049870	GCACAAATTTTCGGGGATGC	GTGGAAAGGCCGTGTTATCG	Primers non-specific ­­from melting curve analysis - excluded	NA
3	TVAG_168970	CATCTGTCCTTCAAAATCGTGC	CTGAATCGATCCGACCTTGAG	Used successfully	6/9 (15)
3	TVAG_169000	TTTCTCCTGCGTTATAAGCGAAG	CATTCTCCCGTTCCATTCTTTG	Used successfully	6/9 (15)
4	TVAG_455500	ACGGAGCAGTTGATTGTTTCAA	TGCATCATTGATTGACTCAGCC	Gene not expressed under normal growth conditions – excluded	NA
4	TVAG_455510	CCCCTGAAGTTCGACAGCAT	AGGCGACCGACTTTTGTGAT	Used successfully	7/6 (13)
5	TVAG_020430	ACCAGGGTTCGCATGCTTAT	ACATAGGCTGGTCAAGCACC	Used successfully	3/12 (15)
5	TVAG_020450	CATTATTGCGATCAAGACCTCCA	TCTGAGTTTTCCATCTTGTGCAG	Used successfully	3/12 (15)
6	TVAG_256120	GTGCAGATGTCAATGCAAAGAC	TGCATTTCATTCCTGCTTTGC	Used successfully	6/9 (15)
6	TVAG_256130	TGCTTCATTTATAGGGAACAATCG	AGACACGTTACACCGTATTCATCC	Used successfully	6/9 (15)
7	TVAG_272840	AAGAGTGCTTTAATGCTCGATGC	ATCATCTTTTCGGGGATCTACG	Gene not expressed under normal growth conditions – excluded	NA
8	TVAG_314970	GGTGCTGATGTAAAGGCGAC	TCAGCCCCTGCATCTACAAG	Used successfully	5/10 (15)
8	TVAG_315000	GTGGCGTCAAGGTGATGGTA	CCAACCATCCGGCCTTACTT	Used successfully	5/10 (15)
9	TVAG_161760	GGATGACGTTGATTGTCTGGATG	CCTGTGCAACTGTTCTTCCTGAG	Only one isolate in insertion negative group - excluded	NA
9	TVAG_161780	CATCTGTCCTTCAAAATCGTGC	CTGAATCGATCCGACCTTGAG	Only one isolate in insertion negative group - excluded	NA
10	TVAG_340930	CCTGCATAGATGCCGCCTAA	CGGAGACCACAAGGTCAACA	Used successfully	3/12 (15)
10	TVAG_340940	GCTGATGAGGAGTGGGTCAC	AACAGCTCCACAGCCATTCA	Used successfully	3/12 (15)
11	TVAG_210160	CCTGTTTCAGGGTTTCCCCA	CTACCGGAGTGAACGAGCAA	Primers non-specific ­­from melting curve analysis - excluded	NA
11	TVAG_210170	GTGAGGTGCTCCAAGCTGAT	TGAAATGGCTGCATCTGTCCA	Used successfully	4/11 (15)
12	TVAG_372040	GAGTGCCACAACCAGATGGA	TGTCTGGAGCGGGAATAGGA	Used successfully	4/6 (10)
12	TVAG_372050	TACGGCATTCTCCTCTGGGA	TCCTGGAAGAAAACCTCGCC	Used successfully	4/6 (10)
13	TVAG_130220	CTTCAATGCCGAAGTTTGATTC	CACCAGTTGTTCCGCTTTCTG	Used successfully	5/7 (12)
13	TVAG_130230	CAAGTCAATTGTATGGGCAAATG	GGACATGGAGGGTAAGGAGATC	Used successfully	5/7 (12)
14	TVAG_249980	CCAACAATGGCTCCTGTTCC	AGCCAAGCAGCCTTTAGCAA	Primers non-specific ­­from melting curve analysis - excluded	NA
14	TVAG_249990	TCTGGAGACGAGCCATTTTCAA	ACGTCACTTGATTGTGAACCA	Primers non-specific ­­from melting curve analysis - excluded	NA
15	TVAG_250350	GCACATGGCAGCTCAAAGAA	GACCAATGCCATTTGCCAGA	Used successfully	3/12 (15)
15	TVAG_250360	GGAGACACAGCTCTCACAGT	CGGGTCAGCACCATAATCCA	Used successfully	3/12 (15)
16	TVAG_260310	GCAGATTATATCCATGGTCGGGTA	ATCAACTGCTCCATGGTAACAAC	Used successfully	3/12 (15)
16	TVAG_260330	GCCAAAGGAAGTGTTGCAGG	GACATCGTCACGAATGCACG	Used successfully	3/12 (15)
17	TVAG_440890	GCTGACATTTGGGCATTCGG	CCGAGTACGCCTGTAGGTTC	Used successfully	2/13 (15)
18	TVAG_291360	GCTGTATCAAAGCCATTTGAATTC	GTGCTAAACACACCTTTGGACAC	Only one isolate in insertion positive group - excluded	NA
18	TVAG_291370	CATTCGATGTCAGAGTTCCAGC	GTTTCCTCGTTATCTGGTGTTTCC	Only one isolate in insertion positive group - excluded	NA
19	TVAG_419760	GTCTGCTCGTCTGCTCTCAA	CCTCGGCATCCTCAAACAGT	Used successfully	6/9 (15)
19	TVAG_419770	TGTTCTGAGCTAATTGTCCTGCT	AAATGCGCCTTACCACTTGC	Gene not expressed under normal growth conditions – excluded	NA
	TVAG_021420	CCTTGTTCTTGCCACATGCC	CCAGCCCTTTTTGCTGACAC	Single copy control gene - coronin
