# Supplementary material for: The Tc1/mariner transposable element family shapes genetic variation and gene expression in the protist Trichomonas vaginalis
Source: Mob DNA. 2014 Apr 24;5:12. doi: 10.1186/1759-8753-5-12 (PMC4021607; doi:10.1186/1759-8753-5-12)
Supplement: Additional file 8 — Table of comparative parasite genetic types as determined by microsatellite and TE polymorphism data. Parasite genetic type from microsatellite data in the table is based on microsatellite genotyping in Conrad et al. [19], while type from Tvmar1 insertion data is based on this study. ND, not determined; TE, transposable element. [file 1759-8753-5-12-S8.xlsx]

## Sheet: Sheet1
Strain	Geographical region	Type_from_microsatellite_data	Type_from_TvmarType 1_insertion_data
NYCB20	Eastern US	Type 2	Type 2
NYCC25	Eastern US	Type 2	Type 2
NYCC37	Eastern US	Type 1	Type 1
NYCE02	Eastern US	Type 2	Type 1
NYCE03	Eastern US	Type 1	Type 1
FTG32#1	Eastern US	ND	Type 2
FTG32#8	Eastern US	ND	Type 2
NYCF20	Eastern US	Type 1	Type 1
NYCG01	Eastern US	Type 2	Type 2
NYCG19	Eastern US	Type 2	Type 2
888	Eastern US	Type 2	Type 1
898	Eastern US	Type 2	Type 1
899	Eastern US	Type 2	Type 2
911	Eastern US	Type 2	Type 2
916	Eastern US	Type 2	Type 2
943	Eastern US	Type 2	Type 2
944	Eastern US	Type 1	Type 1
953	Eastern US	ND	Type 2
1031	Eastern US	Type 1	Type 1
1035	Eastern US	Type 1	Type 1
1073	Eastern US	Type 2	Type 2
1079	Eastern US	Type 2	Type 2
1080	Eastern US	Type 1	Type 1
1086	Eastern US	Type 1	Type 1
1134	Eastern US	Type 1	Type 1
1530	Eastern US	Type 2	Type 2
1230	Eastern US	Type 1	Type 2
1256	Eastern US	Type 1	Type 1
938	Western US	Type 2	Type 2
963	Western US	Type 1	Type 2
1014	Western US	Type 2	Type 2
1095	Western US	Type 1	Type 2
1130	Western US	Type 2	Type 1
SD1	Western US	Type 1	Type 2
SD7	Western US	Type 1	Type 1
SD8	Western US	Type 2	Type 1
SD16	Western US	Type 1	Type 2
LA1	Western US	Type 1	Type 2
907	Western US	Type 2	Type 1
CNCD 77	Mexico	Type 2	Type 2
CNCD 89	Mexico	Type 2	Type 2
CNCD 112	Mexico	Type 2	Type 2
CNCD 147	Mexico	Type 2	Type 2
CNCD 188	Mexico	Type 2	Type 2
CNCD 217	Mexico	Type 2	Type 2
CNCD 221	Mexico	Type 2	Type 2
CNCD 224	Mexico	Type 2	Type 2
CNCD280	Mexico	Type 1	Type 2
CNCD386	Mexico	Type 2	Type 2
SS-22	Italy	Type 2	Type 2
SS-46	Italy	Type 1	Type 2
SS-61	Italy	Type 2	Type 2
SS-03	Italy	Type 2	Type 2
SS-30	Italy	Type 2	Type 2
SA30	South Africa	Type 1	Type 1
SA36	South Africa	Type 1	Type 1
SA41	South Africa	Type 1	Type 1
SA-48	South Africa	Type 1	Type 1
SA-A16	South Africa	Type 1	Type 1
SA-A19	South Africa	Type 1	Type 1
SA-A22	South Africa	Type 1	Type 1
SA-A31	South Africa	Type 1	Type 1
SA-A71 #9	South Africa	ND	Type 1
SA-A71 #14	South Africa	ND	Type 1
TAIHS76	Australia	Type 2	Type 2
TAIHS131	Australia	Type 2	Type 2
TAIHS142	Australia	Type 1	Type 2
TAIHS176	Australia	Type 2	Type 2
TAIHS192	Australia	Type 1	Type 1
TAIHS161	Australia	Type 2	Type 2
TAIHS169	Australia	Type 2	Type 2
GOR21	PNG	Type 1	Type 1
GOR23	PNG	Type 1	Type 1
GOR31	PNG	Type 2	Type 2
GOR48/1	PNG	Type 1	Type 1
GOR53/2	PNG	Type 2	Type 2
GOR69	PNG	Type 1	Type 2
GOR73	PNG	Type 2	Type 2
GOR76	PNG	Type 2	Type 2
PMGH3	PNG	Type 2	Type 2
PMGH5	PNG	Type 2	Type 2
PMGH19	PNG	Type 1	Type 1
PMGH20#1	PNG	Type 1	Type 2
PMGH24	PNG	Type 2	Type 2
G3	Lab Strain	Type 1	Type 1
B7628	Lab Strain	Type 1	Type 1
B7268MetR	Lab Strain	Type 1	Type 1
B7708	Lab Strain	Type 2	Type 2
B7708MetR	Lab Strain	Type 2	Type 2
F1623-M	Lab Strain	Type 2	Type 2
F1623	Lab Strain	Type 2	Type 2
CDC520	Lab Strain	ND	Type 1
CDC252	Lab Strain	ND	Type 2
MSA1269	Lab Strain	ND	Type 2
